# Supplementary material for: The prevalence of hepatitis B in Chinese general population from 2018 to 2022: a systematic review and meta-analysis
Source: BMC Infect Dis. 2024 Feb 16;24:211. doi: 10.1186/s12879-024-09103-8 (PMC10870619; doi:10.1186/s12879-024-09103-8)
Supplement: Supplementary file 3 — Additional file 3: Table S2. Characteristics of age groups of the studies included in the meta-analysis [file 12879_2024_9103_MOESM3_ESM.xlsx]

## Sheet: Sheet1
ADDITIONAL FILE 3
Table S2 Characteristics of age groups of the studies included in the meta-analysis
First author	≥18 year-old HBsAg positive	≥18 year-old surveyed people	<18 year-old HBsAg positive	<18 year-old surveryed people
He Z [20]	NA	NA	NA	NA
Sun CW [21]	NA	NA	19	2368
He Z [22]	43	1857	NA	NA
Deng QY [23]	384	3733	31	5895
Li GD [24]	123	1563	1	194
Shi W [25]	142	1812	35	1900
Li JR [26]	NA	NA	NA	NA
Li JR [27]	NA	NA	79	21177
Wang Q [28]	42	456	0	190
Xu NN [29]	NA	NA	15	3817
Yang QY [30]	NA	NA	NA	NA
Yang XH [31]	503	4347	16	3552
Zhang SY [32]	9	750	1	776
M. Jiang [33]	NA	NA	NA	NA
Ci P [34]	NA	NA	39	1073
Deng XY [35]	NA	NA	NA	NA
Guo ZZ [36]	19	802	0	528
Huang QM [37]	33	593	0	189
Li WQ [38]	12	1046	1	1066
Liang Y [39]	NA	NA	NA	NA
Liu LJ [40]	NA	NA	16	968
Wu FY [41]	349	2960	10	1232
Xie CZ [42]	273	4055	NA	NA
Yang JX [43]	55	688	0	274
Zhang T [44]	150	2426	1	1293
Footnote: NA stands for ‘not applicable’ due to the absence of data.
